# Supplementary material for: Manual polishing of 3D printed metals produced by laser powder bed fusion reduces biofilm formation
Source: PLoS One. 2019 Feb 27;14(2):e0212995. doi: 10.1371/journal.pone.0212995 (PMC6392326; doi:10.1371/journal.pone.0212995)
Supplement: S1 Dataset — Biofilm growth (CFU) per disk using ln transform for CFU data (Fig 3, Tables 1 and 2). (CSV) [file pone.0212995.s001.csv]

disk	number	cfu
CCP	1201	16.75994954
CCP	1202	15.00943303
CCP	1204	15.22649753
CCP	1206	16.13789828
CCP	1207	16.40327459
CCP	1208	15.80338491
CCP	1209	16.02378497
CCP	1210	15.86963429
CCP	1211	16.12804598
CCP	1212	16.23142434
CCP	1213	16.06680236
CCP	1214	15.70258021
CCP	1215	14.28551419
CCR	1101	18.13299867
CCR	1102	18.02020318
CCR	1103	18.48833939
CCR	1104	18.31532023
CCR	1105	17.97439364
CCR	1106	17.80449461
CCR	1107	17.84086225
CCR	1108	17.55318018
CCR	1109	18.23435117
CCR	1112	17.76675428
CCR	1113	18.18495841
CCR	1114	19.19540791
CCR	1115	17.92638442
SSP	601	16.54987807
SSP	602	15.22649753
SSP	603	16.41076527
SSP	604	14.84512998
SSP	606	16.33320703
SSP	608	16.05622025
SSP	609	15.81699056
SSP	610	16.75994954
SSP	611	16.3412392
SSP	612	15.90737462
SSP	613	16.23142434
SSP	614	16.53680599
SSP	615	16.05622025
SSR	501	18.22222981
SSR	502
SSR	503	17.85856183
SSR	504	17.82284374
SSR	507	17.78580247
SSR	508
SSR	509	17.37085862
SSR	510	17.82284374
SSR	511	17.34187108
SSR	512	17.45309672
SSR	513	17.3990295
SSR	514	17.80449461
SSR	515	17.25110937
TIP	401	15.94374226
TIP	402	16.4757701
TIP	403	15.85673089
TIP	404	16.14765445
TIP	405	16.14765445
TIP	406	16.59432983
TIP	407
TIP	408	15.52025865
TIP	409	16.05622025
TIP	412	16.37273787
TIP	413	16.23142434
TIP	414	16.51013774
TIP	415	16.11809565
TIR	301	18.50685844
TIR	302	19.24923256
TIR	303	18.89068437
TIR	304	18.46947091
TIR	305	18.47894965
TIR	307
TIR	308	18.65969764
TIR	309	18.7922443
TIR	310	19.48539148
TIR	313	18.83939108
TIR	314	18.30414693
TIR	315	19.22715661
sla50	101
sla50	102	16.95966284
sla50	103	17.04631495
sla50	104	17.15128013
sla50	106	17.87595357
sla50	107	16.85525972
sla50	108	18.37985875
sla50	109	16.58182967
sla50	111	18.13299867
sla50	112	16.37273787
sla50	113	17.72753356
sla50	114
sla50	115	16.65458902
sla50	116	16.78078362
sla50	117	16.70588232
sla50	118	16.10804532
sla50	119	16.97251098
sla50	120	17.87595357
sla50	121	16.92902587
sla50	122	15.4447511
sla50	123	17.34187108
sla50	124	17.06200155
