# Supplementary material for: Manual polishing of 3D printed metals produced by laser powder bed fusion reduces biofilm formation
Source: PLoS One. 2019 Feb 27;14(2):e0212995. doi: 10.1371/journal.pone.0212995 (PMC6392326; doi:10.1371/journal.pone.0212995)
Supplement: S2 Dataset — Biofilm growth (CFU) per disk versus Ra and Rq using ln transform for CFU, Ra & Rq data (Table 3, Fig 5). (CSV) [file pone.0212995.s002.csv]

disk	number	group	cfu	Ra1	Ra2	Ra3	Ra4	Ra5	Rq1	Rq2	Rq3	Rq4	Rq5	raMN	rQMN	cnt
CCP	1201	G	16.75994954	1.89	1.48	1.4	1.33	1.11	2.32	1.88	1.85	1.65	1.34	0.350926022	0.576293901	55
CCP	1202	F	15.00943303	2.83	0.94471	2.43	3.58	2.1	3.64	1.18	3.4	4.42	2.5	0.777718168	1.016740796	56
CCP	1204	F	15.22649753	2.19	2.64	1.05	1.07	2.64	2.74	3.24	1.33	1.35	3.21	0.568381638	0.787017144	57
CCP	1206	F	16.13789828	1.46	0.86259	1.15			1.86	1.08	1.45			0.123460864	0.356367028	58
CCP	1207	F	16.40327459	1.08	0.85861	1.62			1.4	1.26	2.06			0.135648905	0.430096647	59
CCP	1209	G	16.02378497	1.62	0.96505	2.03	1.25		2.09	1.23	2.49	1.57		0.344507532	0.576884141	60
CCP	1210	G	15.86963429	1.92	1.74	1.33			2.48	2.09	1.69			0.497129747	0.723383718	61
CCP	1211	G	16.12804598	1.75	2.05	2.93			2.17	2.65	3.7			0.784152668	1.019206542	62
CCP	1212	F	16.23142434	1	1.35	1.18			1.24	1.71	1.5			0.155206344	0.385689953	63
CCP	1213	F	16.06680236	1.49	1.38	1.27	1.9	2.17	1.86	1.81	1.55	2.27	2.67	0.475291515	0.690803314	64
CCP	1215	F	14.28551419	4.09	2.39	2.08	3.27	1.7	4.69	2.86	2.6	3.82	2.25	0.945524893	1.140589258	65
SSP	602	F	15.22649753	2.67	2.06	2.51			3.29	2.56	3.25			0.875022403	1.103183273	33
SSP	603	G	16.41076527	1.87	2.1	1.89	2.46	3.94	2.43	2.68	2.38	3.08	4.9	0.855158936	1.090994668	34
SSP	604	F	14.84512998	3.35	3.21	2.88	3.11	2.83	4.13	3.95	3.5	3.93	3.47	1.121584203	1.331509995	35
SSP	606	F	16.33320703	1.94	3.38	2.07	2.47	2.97	2.45	4.27	2.57	3.12	3.72	0.920178479	1.148632884	36
SSP	608	G	16.05622025	2.06	2.14	2.5			2.59	2.63	3.11			0.799934181	1.017754816	37
SSP	610	G	16.75994954	2.91	2.95	2.71			3.62	3.73	3.33			1.048968962	1.268618188	38
SSP	611	G	16.3412392	2.57	2.9	2.46	3.63	4.23	3.19	3.66	3.07	4.36	5	1.128042525	1.332214319	39
SSP	612	F	15.90737462	2.93	2.92	2.18			3.49	3.52	2.74			0.975303639	1.172106882	40
SSP	613	G	16.23142434	2.93	2.4	2	2.73	2.92	3.65	3.03	2.51	3.41	3.61	0.943900713	1.166798521	41
SSP	614	G	16.53680599	2.13	2.35	3.01			2.67	2.92	3.83			0.904159129	1.132175631	42
SSP	615	F	16.05622025	1.99	2.12	2.49	2.4		2.5	2.75	3.14	3.04		0.806825544	1.04599299	43
TIP	401	G	15.94374226	3.39	1.73	2.29			4.15	2.2	2.88			0.865834383	1.08978533	12
TIP	402	G	16.4757701	2.38	1.36	2.1	1.45	1.9	2.98	1.73	2.47	1.83	2.39	0.585987995	0.803974439	13
TIP	403	G	15.85673089	2.23	2.29	1.55			2.84	3	1.94			0.689602778	0.935034771	14
TIP	404	F	16.14765445	1.42	1.66	1.42			1.77	2.03	1.81			0.402710449	0.624114062	15
TIP	405	F	16.14765445	2.65	2.29	1.93	1.64	3.29	3.45	2.97	2.37	2.01	4.04	0.829243053	1.056841111	16
TIP	406	G	16.59432983	1.93	1.2	1.75			2.66	1.54	2.25			0.466485783	0.740346252	17
TIP	408	F	15.52025865	2.21	2.17	3.29	3.24	2.89	2.77	2.68	4.14	4.05	3.64	0.999087416	1.223212093	18
TIP	409	F	16.05622025	1.99	2.13	3.28	3.62	2.07	2.43	2.74	4.13	4.47	2.81	0.929224535	1.168939895	19
TIP	413	G	16.23142434	1.73	1.53	2.18	2.95	1.96	2.14	1.93	2.72	3.62	2.5	0.701492733	0.924344494	20
TIP	414	G	16.51013774	1.81	1.87	1.9			2.36	2.52	2.3			0.620373054	0.871943215	21
TIP	415	F	16.11809565	2.4	2.77	2.36	1.64	2.47	3.08	3.34	2.97	2.04	3	0.830378414	1.046204891	22
ccr	1102	F	18.02020318	17.47	16.94	14.05	15.13	11.98	21.48	20.91	17.48	18.46	15.08	2.706540666	2.919476549	44
ccr	1103	G	18.48833939	11.35	13.09	12.64	13.62	15.6	14.31	16.39	15.74	17.32	20.47	2.579348586	2.816931506	45
ccr	1104	G	18.31532023	15.96	14.28	11.22			20.13	17.92	14.36			2.615547816	2.850858404	46
ccr	1105	F	17.97439364	17.65	17.08	16.19			21.69	20.98	20.5			2.83101258	3.046948605	47
ccr	1106	G	17.80449461	14.76	16.61	12.96	18.12	13.91	18.3	20.65	16.49	22.99	17.12	2.718683548	2.942535445	48
ccr	1107	F	17.84086225	15.97	12.77	18.41			20.32	16.38	23.59			2.743568209	2.989496532	49
ccr	1108	F	17.55318018	11.72	11.85	11.89			14.48	14.78	15.29			2.469774121	2.697747441	50
ccr	1112	F	17.76675428	13.59	16.21	14.71			16.35	20.76	18.12			2.6944967	2.908090752	51
ccr	1113	G	18.18495841	13.91	19.81	18.45	16.2	19.55	17.6	24.03	22.56	20.54	24.2	2.858369153	3.074421443	52
ccr	1114	G	19.19540791	17.42	16.99	14.69			20.46	21.11	18.09			2.792470299	2.987859307	53
ccr	1115	F	17.92638442	15.28	12.9	14.13	15.88	13.18	19.96	16.18	17.2	20.1	17.9	2.655166655	2.901587219	54
ssr	501	A	18.22222981	10.3	11.34	10.78			13.92	14.68	13.76			2.37939092	2.647192837	23
ssr	503	D	17.85856183	9.83	8.6	8.61	9.63	10.65	12.51	10.67	10.68	11.76	13.45	2.244113715	2.465204054	24
ssr	504	E	17.82284374	16.12	11.17	10.2			21.45	13.69	12.71			2.50522669	2.741593123	25
ssr	507	E	17.78580247	9.43	9.54	10.76	10.22	11.38	12.44	12.34	13.22	13.12	15.61	2.32628583	2.587508692	26
ssr	508	D		7.84	6.78	9.18	5.78	6.31	10.27	8.74	11.58	7.55	8.22	1.9573565	2.214906892	27
ssr	510	B	17.82284374	5.9	6.56	6.4	6.97	5.96	7.65	8.43	8.25	8.76	7.82	1.84778533	2.100719216	28
ssr	511	D	17.34187108	5.64	7.06	6.41	6.88	7.73	7.27	9.04	8.75	8.74	9.66	1.903183181	2.158074601	29
ssr	512	D	17.45309672	6.36	8.07	7.66			8.16	11.11	9.5			1.991397948	2.252793857	30
ssr	513	D	17.3990295	7.83	10.13	8.68			9.91	13.68	12.33			2.178161786	2.473838193	31
ssr	514	E	17.80449461	12.78	11.11	12.67			15.73	13.73	15.33			2.498321349	2.701654877	32
tir	301	B	18.50685844	14.71	15.53	19.83			18.47	20.38	23.44			2.806165705	3.028381929	1
tir	302	B	19.24923256	29.63	27.75	24	26.15	19.02	34.36	33.28	29.17	31.62	23.82	3.219883456	3.407861179	2
tir	303	C	18.89068437	19.09	20.27	17.54	16.67	19.66	23.67	24.41	21.22	20.6	23.79	2.922997479	3.121740368	3
tir	304	E	18.46947091	16.4	17.48	23.02			20.59	22.03	28.89			2.93156737	3.160235399	4
tir	305	E	18.47894965	26.85	21.03	19.44			31.88	24.87	24.25			3.10118287	3.288019243	5
tir	307	A		21.97	17.23	16.37	21.09	23.15	26.25	21.28	20.07	25.05	27.32	2.984514821	3.170630536	6
tir	308	C	18.65969764	22.43	18.83	20.05	19.42	22.81	27.06	23.91	24.59	23.42	28.2	3.027516469	3.233521119	7
tir	309	D	18.7922443	16.66	21.33	16.33			20.42	26.8	20.32			2.888709692	3.105507441	8
tir	310	B	19.48539148	30.25	19.41	20.49	16.1	14.72	35.62	23.95	24.36	19.66	18.42	2.972649586	3.166768238	9
tir	314	E	18.30414693	20.44	21.12	16.42	19.43		24.41	25.17	19.92	23.69		2.958258148	3.144355741	10
tir	315	A	19.22715661	22.27	19.74	25.09	24.22	24.07	26.97	23.92	29.27	29.15	28.41	3.135300373	3.313039855	11
