# Supplementary material for: Manual polishing of 3D printed metals produced by laser powder bed fusion reduces biofilm formation
Source: PLoS One. 2019 Feb 27;14(2):e0212995. doi: 10.1371/journal.pone.0212995 (PMC6392326; doi:10.1371/journal.pone.0212995)
Supplement: S3 Dataset — Variance in Ra within disk using ln transform for Ra & Rq (Table 4). (CSV) [file pone.0212995.s003.csv]

type	disk	group	RaMN	RqMN	lnRaMN	lnRqMN	ra	rq	orig	cnt
CCP	1201	G	1.442	1.808	0.3509260222	0.5762939007	0.6365768291	2.32	1.89	1
CCP	1201	G	1.442	1.808	0.3509260222	0.5762939007	0.3920420878	1.88	1.48	2
CCP	1201	G	1.442	1.808	0.3509260222	0.5762939007	0.3364722366	1.85	1.4	3
CCP	1201	G	1.442	1.808	0.3509260222	0.5762939007	0.2851789422	1.65	1.33	4
CCP	1201	G	1.442	1.808	0.3509260222	0.5762939007	0.1043600153	1.34	1.11	5
CCP	1202	F	2.376942	3.028	0.7777181675	1.0167407959	1.0402767117	3.64	2.83	6
CCP	1202	F	2.376942	3.028	0.7777181675	1.0167407959	-0.056877277	1.18	0.94471	7
CCP	1202	F	2.376942	3.028	0.7777181675	1.0167407959	0.8878912574	3.4	2.43	8
CCP	1202	F	2.376942	3.028	0.7777181675	1.0167407959	1.2753628004	4.42	3.58	9
CCP	1202	F	2.376942	3.028	0.7777181675	1.0167407959	0.7419373447	2.5	2.1	10
CCP	1204	F	1.918	2.374	0.5683816382	0.7870171444	0.7839015438	2.74	2.19	11
CCP	1204	F	1.918	2.374	0.5683816382	0.7870171444	0.9707789172	3.24	2.64	12
CCP	1204	F	1.918	2.374	0.5683816382	0.7870171444	0.0487901642	1.33	1.05	13
CCP	1204	F	1.918	2.374	0.5683816382	0.7870171444	0.0676586485	1.35	1.07	14
CCP	1204	F	1.918	2.374	0.5683816382	0.7870171444	0.9707789172	3.21	2.64	15
CCP	1206	F	1.15753	1.4633333333	0.1234608635	0.3563670284	0.3784364357	1.86	1.46	16
CCP	1206	F	1.15753	1.4633333333	0.1234608635	0.3563670284	-0.147815788	1.08	0.86259	17
CCP	1206	F	1.15753	1.4633333333	0.1234608635	0.3563670284	0.1397619424	1.45	1.15	18
CCP	1206	F	1.15753	1.4633333333	0.1234608635	0.3563670284				19
CCP	1206	F	1.15753	1.4633333333	0.1234608635	0.3563670284				20
CCP	1207	F	1.1862033333	1.5733333333	0.1356489047	0.4300966468	0.0769610411	1.4	1.08	21
CCP	1207	F	1.1862033333	1.5733333333	0.1356489047	0.4300966468	-0.152440476	1.26	0.85861	22
CCP	1207	F	1.1862033333	1.5733333333	0.1356489047	0.4300966468	0.4824261492	2.06	1.62	23
CCP	1207	F	1.1862033333	1.5733333333	0.1356489047	0.4300966468				24
CCP	1207	F	1.1862033333	1.5733333333	0.1356489047	0.4300966468				25
CCP	1209	G	1.4662625	1.845	0.344507532	0.5768841413	0.4824261492	2.09	1.62	26
CCP	1209	G	1.4662625	1.845	0.344507532	0.5768841413	-0.035575366	1.23	0.96505	27
CCP	1209	G	1.4662625	1.845	0.344507532	0.5768841413	0.7080357931	2.49	2.03	28
CCP	1209	G	1.4662625	1.845	0.344507532	0.5768841413	0.2231435513	1.57	1.25	29
CCP	1209	G	1.4662625	1.845	0.344507532	0.5768841413				30
CCP	1210	G	1.6633333333	2.0866666667	0.4971297472	0.7233837184	0.652325186	2.48	1.92	31
CCP	1210	G	1.6633333333	2.0866666667	0.4971297472	0.7233837184	0.5538851132	2.09	1.74	32
CCP	1210	G	1.6633333333	2.0866666667	0.4971297472	0.7233837184	0.2851789422	1.69	1.33	33
CCP	1210	G	1.6633333333	2.0866666667	0.4971297472	0.7233837184				34
CCP	1210	G	1.6633333333	2.0866666667	0.4971297472	0.7233837184				35
CCP	1211	G	2.2433333333	2.84	0.784152668	1.0192065424	0.5596157879	2.17	1.75	36
CCP	1211	G	2.2433333333	2.84	0.784152668	1.0192065424	0.7178397932	2.65	2.05	37
CCP	1211	G	2.2433333333	2.84	0.784152668	1.0192065424	1.075002423	3.7	2.93	38
CCP	1211	G	2.2433333333	2.84	0.784152668	1.0192065424				39
CCP	1211	G	2.2433333333	2.84	0.784152668	1.0192065424				40
CCP	1212	F	1.1766666667	1.4833333333	0.1552063436	0.3856899527	0	1.24	1	41
CCP	1212	F	1.1766666667	1.4833333333	0.1552063436	0.3856899527	0.3001045925	1.71	1.35	42
CCP	1212	F	1.1766666667	1.4833333333	0.1552063436	0.3856899527	0.1655144385	1.5	1.18	43
CCP	1212	F	1.1766666667	1.4833333333	0.1552063436	0.3856899527				44
CCP	1212	F	1.1766666667	1.4833333333	0.1552063436	0.3856899527				45
CCP	1213	F	1.642	2.032	0.4752915147	0.6908033136	0.39877612	1.86	1.49	46
CCP	1213	F	1.642	2.032	0.4752915147	0.6908033136	0.3220834992	1.81	1.38	47
CCP	1213	F	1.642	2.032	0.4752915147	0.6908033136	0.2390169005	1.55	1.27	48
CCP	1213	F	1.642	2.032	0.4752915147	0.6908033136	0.6418538862	2.27	1.9	49
CCP	1213	F	1.642	2.032	0.4752915147	0.6908033136	0.7747271676	2.67	2.17	50
CCP	1215	F	2.706	3.244	0.9455248931	1.1405892582	1.4085449701	4.69	4.09	51
CCP	1215	F	2.706	3.244	0.9455248931	1.1405892582	0.8712933659	2.86	2.39	52
CCP	1215	F	2.706	3.244	0.9455248931	1.1405892582	0.7323678937	2.6	2.08	53
CCP	1215	F	2.706	3.244	0.9455248931	1.1405892582	1.1847899849	3.82	3.27	54
CCP	1215	F	2.706	3.244	0.9455248931	1.1405892582	0.5306282511	2.25	1.7	55
CCR	1102	F	15.114	18.682	2.7065406659	2.919476549	2.8604851241	21.48	17.47	56
CCR	1102	F	15.114	18.682	2.7065406659	2.919476549	2.8296776892	20.91	16.94	57
CCR	1102	F	15.114	18.682	2.7065406659	2.919476549	2.6426223958	17.48	14.05	58
CCR	1102	F	15.114	18.682	2.7065406659	2.919476549	2.7166795278	18.46	15.13	59
CCR	1102	F	15.114	18.682	2.7065406659	2.919476549	2.4832385927	15.08	11.98	60
CCR	1103	G	13.26	16.846	2.5793485855	2.8169315064	2.4292177439	14.31	11.35	61
CCR	1103	G	13.26	16.846	2.5793485855	2.8169315064	2.5718485799	16.39	13.09	62
CCR	1103	G	13.26	16.846	2.5793485855	2.8169315064	2.5368663887	15.74	12.64	63
CCR	1103	G	13.26	16.846	2.5793485855	2.8169315064	2.6115393007	17.32	13.62	64
CCR	1103	G	13.26	16.846	2.5793485855	2.8169315064	2.7472709143	20.47	15.6	65
CCR	1104	G	13.82	17.47	2.6155478163	2.8508584036	2.770085592	20.13	15.96	66
CCR	1104	G	13.82	17.47	2.6155478163	2.8508584036	2.6588599569	17.92	14.28	67
CCR	1104	G	13.82	17.47	2.6155478163	2.8508584036	2.4176979001	14.36	11.22	68
CCR	1104	G	13.82	17.47	2.6155478163	2.8508584036				69
CCR	1104	G	13.82	17.47	2.6155478163	2.8508584036				70
CCR	1105	F	16.973333333	21.056666667	2.8310125798	3.0469486047	2.8707357834	21.69	17.65	71
CCR	1105	F	16.973333333	21.056666667	2.8310125798	3.0469486047	2.8379081884	20.98	17.08	72
CCR	1105	F	16.973333333	21.056666667	2.8310125798	3.0469486047	2.7843937677	20.5	16.19	73
CCR	1105	F	16.973333333	21.056666667	2.8310125798	3.0469486047				74
CCR	1105	F	16.973333333	21.056666667	2.8310125798	3.0469486047				75
CCR	1106	G	15.272	19.11	2.7186835481	2.9425354451	2.6919208192	18.3	14.76	76
CCR	1106	G	15.272	19.11	2.7186835481	2.9425354451	2.8100049236	20.65	16.61	77
CCR	1106	G	15.272	19.11	2.7186835481	2.9425354451	2.5618676909	16.49	12.96	78
CCR	1106	G	15.272	19.11	2.7186835481	2.9425354451	2.8970163006	22.99	18.12	79
CCR	1106	G	15.272	19.11	2.7186835481	2.9425354451	2.6326080059	17.12	13.91	80
CCR	1107	F	15.716666667	20.096666667	2.7435682092	2.9894965315	2.7707119622	20.32	15.97	81
CCR	1107	F	15.716666667	20.096666667	2.7435682092	2.9894965315	2.54709867	16.38	12.77	82
CCR	1107	F	15.716666667	20.096666667	2.7435682092	2.9894965315	2.9128939952	23.59	18.41	83
CCR	1107	F	15.716666667	20.096666667	2.7435682092	2.9894965315				84
CCR	1107	F	15.716666667	20.096666667	2.7435682092	2.9894965315				85
CCR	1108	F	11.82	14.85	2.4697741208	2.6977474408	2.4612967841	14.48	11.72	86
CCR	1108	F	11.82	14.85	2.4697741208	2.6977474408	2.4723278676	14.78	11.85	87
CCR	1108	F	11.82	14.85	2.4697741208	2.6977474408	2.4756977107	15.29	11.89	88
CCR	1108	F	11.82	14.85	2.4697741208	2.6977474408				89
CCR	1108	F	11.82	14.85	2.4697741208	2.6977474408				90
CCR	1112	F	14.836666667	18.41	2.6944966995	2.9080907521	2.6093342282	16.35	13.59	91
CCR	1112	F	14.836666667	18.41	2.6944966995	2.9080907521	2.7856283357	20.76	16.21	92
CCR	1112	F	14.836666667	18.41	2.6944966995	2.9080907521	2.6885275346	18.12	14.71	93
CCR	1112	F	14.836666667	18.41	2.6944966995	2.9080907521				94
CCR	1112	F	14.836666667	18.41	2.6944966995	2.9080907521				95
CCR	1113	G	17.584	21.786	2.8583691532	3.0744214432	2.6326080059	17.6	13.91	96
CCR	1113	G	17.584	21.786	2.8583691532	3.0744214432	2.9861868607	24.03	19.81	97
CCR	1113	G	17.584	21.786	2.8583691532	3.0744214432	2.9150643705	22.56	18.45	98
CCR	1113	G	17.584	21.786	2.8583691532	3.0744214432	2.7850112422	20.54	16.2	99
CCR	1113	G	17.584	21.786	2.8583691532	3.0744214432	2.9729752864	24.2	19.55	100
CCR	1114	G	16.366666667	19.886666667	2.7924702991	2.9878593073	2.8576189714	20.46	17.42	101
CCR	1114	G	16.366666667	19.886666667	2.7924702991	2.9878593073	2.8326249357	21.11	16.99	102
CCR	1114	G	16.366666667	19.886666667	2.7924702991	2.9878593073	2.6871669902	18.09	14.69	103
CCR	1114	G	16.366666667	19.886666667	2.7924702991	2.9878593073				104
CCR	1114	G	16.366666667	19.886666667	2.7924702991	2.9878593073				105
CCR	1115	F	14.274	18.268	2.6551666553	2.9015872188	2.7265447837	19.96	15.28	106
CCR	1115	F	14.274	18.268	2.6551666553	2.9015872188	2.5572273114	16.18	12.9	107
CCR	1115	F	14.274	18.268	2.6551666553	2.9015872188	2.6483001967	17.2	14.13	108
CCR	1115	F	14.274	18.268	2.6551666553	2.9015872188	2.7650604558	20.1	15.88	109
CCR	1115	F	14.274	18.268	2.6551666553	2.9015872188	2.5787005291	17.9	13.18	110
SSP	602	F	2.4133333333	3.0333333333	0.8750224028	1.1031832732	0.9820784724	3.29	2.67	111
SSP	602	F	2.4133333333	3.0333333333	0.8750224028	1.1031832732	0.7227059828	2.56	2.06	112
SSP	602	F	2.4133333333	3.0333333333	0.8750224028	1.1031832732	0.9202827531	3.25	2.51	113
SSP	602	F	2.4133333333	3.0333333333	0.8750224028	1.1031832732				114
SSP	602	F	2.4133333333	3.0333333333	0.8750224028	1.1031832732				115
SSP	603	G	2.452	3.094	0.8551589356	1.0909946683	0.6259384309	2.43	1.87	116
SSP	603	G	2.452	3.094	0.8551589356	1.0909946683	0.7419373447	2.68	2.1	117
SSP	603	G	2.452	3.094	0.8551589356	1.0909946683	0.6365768291	2.38	1.89	118
SSP	603	G	2.452	3.094	0.8551589356	1.0909946683	0.9001613499	3.08	2.46	119
SSP	603	G	2.452	3.094	0.8551589356	1.0909946683	1.3711807233	4.9	3.94	120
SSP	604	F	3.076	3.796	1.121584203	1.3315099948	1.2089603458	4.13	3.35	121
SSP	604	F	3.076	3.796	1.121584203	1.3315099948	1.1662709371	3.95	3.21	122
SSP	604	F	3.076	3.796	1.121584203	1.3315099948	1.0577902941	3.5	2.88	123
SSP	604	F	3.076	3.796	1.121584203	1.3315099948	1.1346227262	3.93	3.11	124
SSP	604	F	3.076	3.796	1.121584203	1.3315099948	1.0402767117	3.47	2.83	125
SSP	606	F	2.566	3.226	0.9201784787	1.1486328842	0.6626879731	2.45	1.94	126
SSP	606	F	2.566	3.226	0.9201784787	1.1486328842	1.2178757095	4.27	3.38	127
SSP	606	F	2.566	3.226	0.9201784787	1.1486328842	0.7275486073	2.57	2.07	128
SSP	606	F	2.566	3.226	0.9201784787	1.1486328842	0.9042181506	3.12	2.47	129
SSP	606	F	2.566	3.226	0.9201784787	1.1486328842	1.0885619528	3.72	2.97	130
SSP	608	G	2.2333333333	2.7766666667	0.7999341812	1.017754816	0.7227059828	2.59	2.06	131
SSP	608	G	2.2333333333	2.7766666667	0.7999341812	1.017754816	0.760805829	2.63	2.14	132
SSP	608	G	2.2333333333	2.7766666667	0.7999341812	1.017754816	0.9162907319	3.11	2.5	133
SSP	608	G	2.2333333333	2.7766666667	0.7999341812	1.017754816				134
SSP	608	G	2.2333333333	2.7766666667	0.7999341812	1.017754816				135
SSP	610	G	2.8566666667	3.56	1.0489689621	1.2686181878	1.0681530812	3.62	2.91	136
SSP	610	G	2.8566666667	3.56	1.0489689621	1.2686181878	1.0818051704	3.73	2.95	137
SSP	610	G	2.8566666667	3.56	1.0489689621	1.2686181878	0.9969486349	3.33	2.71	138
SSP	610	G	2.8566666667	3.56	1.0489689621	1.2686181878				139
SSP	610	G	2.8566666667	3.56	1.0489689621	1.2686181878				140
SSP	611	G	3.158	3.856	1.1280425254	1.3322143191	0.9439058989	3.19	2.57	141
SSP	611	G	3.158	3.856	1.1280425254	1.3322143191	1.064710737	3.66	2.9	142
SSP	611	G	3.158	3.856	1.1280425254	1.3322143191	0.9001613499	3.07	2.46	143
SSP	611	G	3.158	3.856	1.1280425254	1.3322143191	1.2892326483	4.36	3.63	144
SSP	611	G	3.158	3.856	1.1280425254	1.3322143191	1.4422019931	5	4.23	145
SSP	612	F	2.6766666667	3.25	0.9753036387	1.1721068821	1.075002423	3.49	2.93	146
SSP	612	F	2.6766666667	3.25	0.9753036387	1.1721068821	1.0715836163	3.52	2.92	147
SSP	612	F	2.6766666667	3.25	0.9753036387	1.1721068821	0.7793248768	2.74	2.18	148
SSP	612	F	2.6766666667	3.25	0.9753036387	1.1721068821				149
SSP	612	F	2.6766666667	3.25	0.9753036387	1.1721068821				150
SSP	613	G	2.596	3.242	0.9439007133	1.1667985208	1.075002423	3.65	2.93	151
SSP	613	G	2.596	3.242	0.9439007133	1.1667985208	0.8754687374	3.03	2.4	152
SSP	613	G	2.596	3.242	0.9439007133	1.1667985208	0.6931471806	2.51	2	153
SSP	613	G	2.596	3.242	0.9439007133	1.1667985208	1.0043016092	3.41	2.73	154
SSP	613	G	2.596	3.242	0.9439007133	1.1667985208	1.0715836163	3.61	2.92	155
SSP	614	G	2.4966666667	3.14	0.9041591289	1.1321756306	0.7561219797	2.67	2.13	156
SSP	614	G	2.4966666667	3.14	0.9041591289	1.1321756306	0.8544153282	2.92	2.35	157
SSP	614	G	2.4966666667	3.14	0.9041591289	1.1321756306	1.1019400788	3.83	3.01	158
SSP	614	G	2.4966666667	3.14	0.9041591289	1.1321756306				159
SSP	614	G	2.4966666667	3.14	0.9041591289	1.1321756306				160
SSP	615	F	2.25	2.8575	0.8068255438	1.0459929897	0.6881346387	2.5	1.99	161
SSP	615	F	2.25	2.8575	0.8068255438	1.0459929897	0.7514160887	2.75	2.12	162
SSP	615	F	2.25	2.8575	0.8068255438	1.0459929897	0.9122827105	3.14	2.49	163
SSP	615	F	2.25	2.8575	0.8068255438	1.0459929897	0.8754687374	3.04	2.4	164
SSP	615	F	2.25	2.8575	0.8068255438	1.0459929897				165
SSR	501	A	10.806666667	14.12	2.3793909197	2.6471928369	2.3321438952	13.92	10.3	166
SSR	501	A	10.806666667	14.12	2.3793909197	2.6471928369	2.4283362983	14.68	11.34	167
SSR	501	A	10.806666667	14.12	2.3793909197	2.6471928369	2.3776925655	13.76	10.78	168
SSR	501	A	10.806666667	14.12	2.3793909197	2.6471928369				169
SSR	501	A	10.806666667	14.12	2.3793909197	2.6471928369				170
SSR	503	D	9.464	11.814	2.2441137148	2.4652040544	2.2854389342	12.51	9.83	171
SSR	503	D	9.464	11.814	2.2441137148	2.4652040544	2.1517622033	10.67	8.6	172
SSR	503	D	9.464	11.814	2.2441137148	2.4652040544	2.1529243184	10.68	8.61	173
SSR	503	D	9.464	11.814	2.2441137148	2.4652040544	2.2648832258	11.76	9.63	174
SSR	503	D	9.464	11.814	2.2441137148	2.4652040544	2.3655598922	13.45	10.65	175
SSR	504	E	12.496666667	15.95	2.5052266901	2.7415931233	2.7800607371	21.45	16.12	176
SSR	504	E	12.496666667	15.95	2.5052266901	2.7415931233	2.4132316131	13.69	11.17	177
SSR	504	E	12.496666667	15.95	2.5052266901	2.7415931233	2.3223877203	12.71	10.2	178
SSR	504	E	12.496666667	15.95	2.5052266901	2.7415931233				179
SSR	504	E	12.496666667	15.95	2.5052266901	2.7415931233				180
SSR	507	E	10.266	13.346	2.3262858301	2.5875086917	2.2438960966	12.44	9.43	181
SSR	507	E	10.266	13.346	2.3262858301	2.5875086917	2.2554934855	12.34	9.54	182
SSR	507	E	10.266	13.346	2.3262858301	2.5875086917	2.3758355547	13.22	10.76	183
SSR	507	E	10.266	13.346	2.3262858301	2.5875086917	2.3243465848	13.12	10.22	184
SSR	507	E	10.266	13.346	2.3262858301	2.5875086917	2.4318574287	15.61	11.38	185
SSR	508	D	7.178	9.272	1.9573565	2.2149068916	2.0592388344	10.27	7.84	186
SSR	508	D	7.178	9.272	1.9573565	2.2149068916	1.913977102	8.74	6.78	187
SSR	508	D	7.178	9.272	1.9573565	2.2149068916	2.2170272046	11.58	9.18	188
SSR	508	D	7.178	9.272	1.9573565	2.2149068916	1.7544036827	7.55	5.78	189
SSR	508	D	7.178	9.272	1.9573565	2.2149068916	1.8421356766	8.22	6.31	190
SSR	510	B	6.358	8.182	1.84778533	2.1007192159	1.7749523509	7.65	5.9	191
SSR	510	B	6.358	8.182	1.84778533	2.1007192159	1.880990603	8.43	6.56	192
SSR	510	B	6.358	8.182	1.84778533	2.1007192159	1.8562979904	8.25	6.4	193
SSR	510	B	6.358	8.182	1.84778533	2.1007192159	1.9416152248	8.76	6.97	194
SSR	510	B	6.358	8.182	1.84778533	2.1007192159	1.7850704811	7.82	5.96	195
SSR	511	D	6.744	8.692	1.9031831805	2.1580746008	1.7298840655	7.27	5.64	196
SSR	511	D	6.744	8.692	1.9031831805	2.1580746008	1.9544450515	9.04	7.06	197
SSR	511	D	6.744	8.692	1.9031831805	2.1580746008	1.8578592709	8.75	6.41	198
SSR	511	D	6.744	8.692	1.9031831805	2.1580746008	1.9286186519	8.74	6.88	199
SSR	511	D	6.744	8.692	1.9031831805	2.1580746008	2.0451088626	9.66	7.73	200
SSR	512	D	7.3633333333	9.59	1.9913979478	2.2527938571	1.8500283774	8.16	6.36	201
SSR	512	D	7.3633333333	9.59	1.9913979478	2.2527938571	2.0881534823	11.11	8.07	202
SSR	512	D	7.3633333333	9.59	1.9913979478	2.2527938571	2.0360119838	9.5	7.66	203
SSR	512	D	7.3633333333	9.59	1.9913979478	2.2527938571				204
SSR	512	D	7.3633333333	9.59	1.9913979478	2.2527938571				205
SSR	513	D	8.88	11.973333333	2.1781617856	2.4738381926	2.05796251	9.91	7.83	206
SSR	513	D	8.88	11.973333333	2.1781617856	2.4738381926	2.3155013183	13.68	10.13	207
SSR	513	D	8.88	11.973333333	2.1781617856	2.4738381926	2.1610215287	12.33	8.68	208
SSR	513	D	8.88	11.973333333	2.1781617856	2.4738381926				209
SSR	513	D	8.88	11.973333333	2.1781617856	2.4738381926				210
SSR	514	E	12.186666667	14.93	2.498321349	2.7016548766	2.5478814489	15.73	12.78	211
SSR	514	E	12.186666667	14.93	2.498321349	2.7016548766	2.4078456037	13.73	11.11	212
SSR	514	E	12.186666667	14.93	2.498321349	2.7016548766	2.5392369943	15.33	12.67	213
SSR	514	E	12.186666667	14.93	2.498321349	2.7016548766				214
SSR	514	E	12.186666667	14.93	2.498321349	2.7016548766				215
TIP	401	G	2.47	3.0766666667	0.8658343825	1.0897853296	1.2208299214	4.15	3.39	216
TIP	401	G	2.47	3.0766666667	0.8658343825	1.0897853296	0.5481214085	2.2	1.73	217
TIP	401	G	2.47	3.0766666667	0.8658343825	1.0897853296	0.8285518176	2.88	2.29	218
TIP	401	G	2.47	3.0766666667	0.8658343825	1.0897853296				219
TIP	401	G	2.47	3.0766666667	0.8658343825	1.0897853296				220
TIP	402	G	1.838	2.28	0.585987995	0.8039744385	0.8671004877	2.98	2.38	221
TIP	402	G	1.838	2.28	0.585987995	0.8039744385	0.3074846997	1.73	1.36	222
TIP	402	G	1.838	2.28	0.585987995	0.8039744385	0.7419373447	2.47	2.1	223
TIP	402	G	1.838	2.28	0.585987995	0.8039744385	0.3715635564	1.83	1.45	224
TIP	402	G	1.838	2.28	0.585987995	0.8039744385	0.6418538862	2.39	1.9	225
TIP	403	G	2.0233333333	2.5933333333	0.689602778	0.9350347713	0.8020015855	2.84	2.23	226
TIP	403	G	2.0233333333	2.5933333333	0.689602778	0.9350347713	0.8285518176	3	2.29	227
TIP	403	G	2.0233333333	2.5933333333	0.689602778	0.9350347713	0.4382549309	1.94	1.55	228
TIP	403	G	2.0233333333	2.5933333333	0.689602778	0.9350347713				229
TIP	403	G	2.0233333333	2.5933333333	0.689602778	0.9350347713				230
TIP	404	F	1.5	1.87	0.4027104485	0.6241140616	0.3506568716	1.77	1.42	231
TIP	404	F	1.5	1.87	0.4027104485	0.6241140616	0.5068176024	2.03	1.66	232
TIP	404	F	1.5	1.87	0.4027104485	0.6241140616	0.3506568716	1.81	1.42	233
TIP	404	F	1.5	1.87	0.4027104485	0.6241140616				234
TIP	404	F	1.5	1.87	0.4027104485	0.6241140616				235
TIP	405	F	2.36	2.968	0.8292430534	1.0568411106	0.97455964	3.45	2.65	236
TIP	405	F	2.36	2.968	0.8292430534	1.0568411106	0.8285518176	2.97	2.29	237
TIP	405	F	2.36	2.968	0.8292430534	1.0568411106	0.6575200029	2.37	1.93	238
TIP	405	F	2.36	2.968	0.8292430534	1.0568411106	0.4946962418	2.01	1.64	239
TIP	405	F	2.36	2.968	0.8292430534	1.0568411106	1.1908875648	4.04	3.29	240
TIP	406	G	1.6266666667	2.15	0.4664857825	0.7403462518	0.6575200029	2.66	1.93	241
TIP	406	G	1.6266666667	2.15	0.4664857825	0.7403462518	0.1823215568	1.54	1.2	242
TIP	406	G	1.6266666667	2.15	0.4664857825	0.7403462518	0.5596157879	2.25	1.75	243
TIP	406	G	1.6266666667	2.15	0.4664857825	0.7403462518				244
TIP	406	G	1.6266666667	2.15	0.4664857825	0.7403462518				245
TIP	408	F	2.76	3.456	0.999087416	1.2232120931	0.7929925155	2.77	2.21	246
TIP	408	F	2.76	3.456	0.999087416	1.2232120931	0.7747271676	2.68	2.17	247
TIP	408	F	2.76	3.456	0.999087416	1.2232120931	1.1908875648	4.14	3.29	248
TIP	408	F	2.76	3.456	0.999087416	1.2232120931	1.1755733298	4.05	3.24	249
TIP	408	F	2.76	3.456	0.999087416	1.2232120931	1.0612565021	3.64	2.89	250
TIP	409	F	2.618	3.316	0.9292245348	1.1689398953	0.6881346387	2.43	1.99	251
TIP	409	F	2.618	3.316	0.9292245348	1.1689398953	0.7561219797	2.74	2.13	252
TIP	409	F	2.618	3.316	0.9292245348	1.1689398953	1.1878434224	4.13	3.28	253
TIP	409	F	2.618	3.316	0.9292245348	1.1689398953	1.2864740258	4.47	3.62	254
TIP	409	F	2.618	3.316	0.9292245348	1.1689398953	0.7275486073	2.81	2.07	255
TIP	413	G	2.07	2.582	0.7014927329	0.924344494	0.5481214085	2.14	1.73	256
TIP	413	G	2.07	2.582	0.7014927329	0.924344494	0.4252677354	1.93	1.53	257
TIP	413	G	2.07	2.582	0.7014927329	0.924344494	0.7793248768	2.72	2.18	258
TIP	413	G	2.07	2.582	0.7014927329	0.924344494	1.0818051704	3.62	2.95	259
TIP	413	G	2.07	2.582	0.7014927329	0.924344494	0.6729444732	2.5	1.96	260
TIP	414	G	1.86	2.3933333333	0.6203730541	0.8719432145	0.5933268453	2.36	1.81	261
TIP	414	G	1.86	2.3933333333	0.6203730541	0.8719432145	0.6259384309	2.52	1.87	262
TIP	414	G	1.86	2.3933333333	0.6203730541	0.8719432145	0.6418538862	2.3	1.9	263
TIP	414	G	1.86	2.3933333333	0.6203730541	0.8719432145				264
TIP	414	G	1.86	2.3933333333	0.6203730541	0.8719432145				265
TIP	415	F	2.328	2.886	0.8303784138	1.0462048907	0.8754687374	3.08	2.4	266
TIP	415	F	2.328	2.886	0.8303784138	1.0462048907	1.0188473202	3.34	2.77	267
TIP	415	F	2.328	2.886	0.8303784138	1.0462048907	0.858661619	2.97	2.36	268
TIP	415	F	2.328	2.886	0.8303784138	1.0462048907	0.4946962418	2.04	1.64	269
TIP	415	F	2.328	2.886	0.8303784138	1.0462048907	0.9042181506	3	2.47	270
TIR	301	B	16.69	20.763333333	2.8061657048	3.0283819289	2.6885275346	18.47	14.71	271
TIR	301	B	16.69	20.763333333	2.8061657048	3.0283819289	2.7427736372	20.38	15.53	272
TIR	301	B	16.69	20.763333333	2.8061657048	3.0283819289	2.9871959425	23.44	19.83	273
TIR	301	B	16.69	20.763333333	2.8061657048	3.0283819289				274
TIR	301	B	16.69	20.763333333	2.8061657048	3.0283819289				275
TIR	302	B	25.31	30.45	3.219883456	3.4078611785	3.3887873616	34.36	29.63	276
TIR	302	B	25.31	30.45	3.219883456	3.4078611785	3.3232358402	33.28	27.75	277
TIR	302	B	25.31	30.45	3.219883456	3.4078611785	3.1780538303	29.17	24	278
TIR	302	B	25.31	30.45	3.219883456	3.4078611785	3.2638491905	31.62	26.15	279
TIR	302	B	25.31	30.45	3.219883456	3.4078611785	2.9454910571	23.82	19.02	280
TIR	303	C	18.646	22.738	2.9229974793	3.1217403682	2.9491646377	23.67	19.09	281
TIR	303	C	18.646	22.738	2.9229974793	3.1217403682	3.0091419605	24.41	20.27	282
TIR	303	C	18.646	22.738	2.9229974793	3.1217403682	2.8644839869	21.22	17.54	283
TIR	303	C	18.646	22.738	2.9229974793	3.1217403682	2.8136106968	20.6	16.67	284
TIR	303	C	18.646	22.738	2.9229974793	3.1217403682	2.9785861147	23.79	19.66	285
TIR	304	E	18.966666667	23.836666667	2.9315673695	3.1602353988	2.7972813348	20.59	16.4	286
TIR	304	E	18.966666667	23.836666667	2.9315673695	3.1602353988	2.8610573702	22.03	17.48	287
TIR	304	E	18.966666667	23.836666667	2.9315673695	3.1602353988	3.1363634033	28.89	23.02	288
TIR	304	E	18.966666667	23.836666667	2.9315673695	3.1602353988				289
TIR	304	E	18.966666667	23.836666667	2.9315673695	3.1602353988				290
TIR	305	E	22.44	27	3.1011828699	3.288019243	3.290265821	31.88	26.85	291
TIR	305	E	22.44	27	3.1011828699	3.288019243	3.0459499897	24.87	21.03	292
TIR	305	E	22.44	27	3.1011828699	3.288019243	2.967332799	24.25	19.44	293
TIR	305	E	22.44	27	3.1011828699	3.288019243				294
TIR	305	E	22.44	27	3.1011828699	3.288019243				295
TIR	307	A	19.962	23.994	2.9845148207	3.1706305357	3.0896778864	26.25	21.97	296
TIR	307	A	19.962	23.994	2.9845148207	3.1706305357	2.8466520505	21.28	17.23	297
TIR	307	A	19.962	23.994	2.9845148207	3.1706305357	2.7954503914	20.07	16.37	298
TIR	307	A	19.962	23.994	2.9845148207	3.1706305357	3.0487989945	25.05	21.09	299
TIR	307	A	19.962	23.994	2.9845148207	3.1706305357	3.1419947805	27.32	23.15	300
TIR	308	C	20.708	25.436	3.0275164688	3.2335211193	3.1103993485	27.06	22.43	301
TIR	308	C	20.708	25.436	3.0275164688	3.2335211193	2.9354513427	23.91	18.83	302
TIR	308	C	20.708	25.436	3.0275164688	3.2335211193	2.9982291538	24.59	20.05	303
TIR	308	C	20.708	25.436	3.0275164688	3.2335211193	2.9663034629	23.42	19.42	304
TIR	308	C	20.708	25.436	3.0275164688	3.2335211193	3.1271990363	28.2	22.81	305
TIR	309	D	18.106666667	22.513333333	2.8887096921	3.105507441	2.8130106367	20.42	16.66	306
TIR	309	D	18.106666667	22.513333333	2.8887096921	3.105507441	3.0601145325	26.8	21.33	307
TIR	309	D	18.106666667	22.513333333	2.8887096921	3.105507441	2.793003907	20.32	16.33	308
TIR	309	D	18.106666667	22.513333333	2.8887096921	3.105507441				309
TIR	309	D	18.106666667	22.513333333	2.8887096921	3.105507441				310
TIR	310	B	20.194	24.402	2.9726495858	3.166768238	3.4094961845	35.62	30.25	311
TIR	310	B	20.194	24.402	2.9726495858	3.166768238	2.9657883972	23.95	19.41	312
TIR	310	B	20.194	24.402	2.9726495858	3.166768238	3.0199369623	24.36	20.49	313
TIR	310	B	20.194	24.402	2.9726495858	3.166768238	2.778819272	19.66	16.1	314
TIR	310	B	20.194	24.402	2.9726495858	3.166768238	2.6892071133	18.42	14.72	315
TIR	314	E	19.3525	23.2975	2.9582581479	3.144355741	3.0174937653	24.41	20.44	316
TIR	314	E	19.3525	23.2975	2.9582581479	3.144355741	3.0502204588	25.17	21.12	317
TIR	314	E	19.3525	23.2975	2.9582581479	3.144355741	2.798500104	19.92	16.42	318
TIR	314	E	19.3525	23.2975	2.9582581479	3.144355741	2.9668182634	23.69	19.43	319
TIR	314	E	19.3525	23.2975	2.9582581479	3.144355741				320
TIR	315	A	23.078	27.544	3.1353003731	3.3130398551	3.1032404813	26.97	22.27	321
TIR	315	A	23.078	27.544	3.1353003731	3.3130398551	2.982647034	23.92	19.74	322
TIR	315	A	23.078	27.544	3.1353003731	3.3130398551	3.2224693604	29.27	25.09	323
TIR	315	A	23.078	27.544	3.1353003731	3.3130398551	3.1871787381	29.15	24.22	324
TIR	315	A	23.078	27.544	3.1353003731	3.3130398551	3.1809662518	28.41	24.07	325
